# Supplementary material for: A Monoclonal Antibody Produced in Glycoengineered Plants Potently Neutralizes Monkeypox Virus
Source: Vaccines (Basel). 2023 Jun 30;11(7):1179. doi: 10.3390/vaccines11071179 (PMC10416152; doi:10.3390/vaccines11071179)
Supplement: Supplementary file 1 [file vaccines-11-01179-s001.zip]

Archive with 1 entries (1 files):
- vaccines-2390924-supplementary.pdf
